# Supplementary material for: Study on the Neuroprotective, Radical-Scavenging and MAO-B Inhibiting Properties of New Benzimidazole Arylhydrazones as Potential Multi-Target Drugs for the Treatment of Parkinson’s Disease
Source: Antioxidants (Basel). 2022 Apr 29;11(5):884. doi: 10.3390/antiox11050884 (PMC9138090; doi:10.3390/antiox11050884)
Supplement: Supplementary file 1 [file antioxidants-11-00884-s001.zip]

Archive with 1 entries (1 files):
- antioxidants-1660263-supplementary.pdf
